# Supplementary material for: Integrated urban water management by coupling iron salt production and application with biogas upgrading
Source: Nat Commun. 2023 Oct 12;14:6405. doi: 10.1038/s41467-023-42158-w (PMC10570337; doi:10.1038/s41467-023-42158-w)
Supplement: Supplementary file 2 — Source Data [file 41467_2023_42158_MOESM2_ESM.xlsx]

## Sheet: Fig.1
Fig. 1a
Time (h)	ph			H2			CH4			CO2
0	4.46	4.43	4.52	0	0	0	60.6	59.4	59.3	41.02	40.01	40.23
1	7.69	7.75	7.81	65.36	69.25	69.14	25.36	28.6	29.54	2.36	5.21	3.4
2	8.5	8.5	8.5	75.41	73	70.12	26.21	28.41	23.25	0.23	0.14	0.33
3	8.5	8.5	8.5	33.25	38.6	34	60.9	58.21	58.21	5.5	2.3	2.6
4	8.5	8.5	8.5	36.69	38.14	34.01	58.21	60.4	59.32	4.58	4.69	4.87
4.5	8.5	8.5	8.5	38.25	34.12	36.25	53.36	60.2	57.36	6.6	6.3	5.63
5	8.5	8.5	8.5	35.36	35.36	38.32	55.21	59.36	59.21	6.8	6.89	5.12
5.5	8.5	8.5	8.5	39.69	36.98	35.36	54.36	61.36	54.69	6.5	7.02	5.85
6	8.5	8.5	8.5	36.45	43.26	32.69	55.32	61.01	61.32	6.4	5.41	5.29
Fig. 1b
	Gas in			Gas out
CH4	60.6	59.4	59.3	55.32	61.01	61.32
H2	0	0	0	36.45	43.26	32.69
CO2	41.02	40.01	40.23	6.4	5.41	5.29
Fig. 1c
	NH3			H2S
Gas in	240	261	299	960	884	808
Gas out	33	58	66	55.9	42.7	40.1
Fig. 1d
	T1	T2	T3
CO2 removal efficiency	87.34	89.3	86.92
RFe/e	0.54	0.523	0.543
RCO2/Fe	0.811	0.87	0.835

## Sheet: Fig.2
Fig. 2a
pH	CO2 removal efficiency (%)
7.5	78.1	75.8	75.8
8	81.9	84.1	84.1
8.5	88.7	82.2	84.4
9	84.9	90.2	87.3
Fig. 2b
	Re/Fe			RCO2/Fe
7.5	0.522	0.545	0.543	0.8645	0.894	0.854
8	0.566	0.538	0.523	0.812	0.789	0.822
8.5	0.501	0.522	0.533	0.936	0.943	0.91
9	0.537	0.553	0.531	0.502	0.566	0.543
Fig. 2c
Different gas flow rate (L/L/h)	CO2 removal efficiency (%)
0.6	91.1	94	90.8
1.5	83.9	81.1	86.2
3	74.4	76.4	71.1

## Sheet: Fig.3
Fig. 3a
	Time (h)	Control			Underdosing			Overdosing
	0	20.21	21.54	22.67	20.32	20.85	21.26	20.1	22.43	25.43
	0.25	22.43	18.25	17.69	11.23	9.32	8.96	10.2	10.56	12.54
	0.5	19.05	22.54	18.02	4.21	5.12	4.32	3.2	2.2	4.3
	0.75	20.36	18.15	18.36	4.14	5.08	4.3	0.2	0.2	0.2
	1	21.68	21.01	19.65	4.1	5.08	4.3	0.1	0.1	0.1
	1.5	21.22	18.24	18.06	4.1	5.08	4.3	0.1	0.1	0.1
	2	20.54	18.36	20.54	4.1	5.08	4.3	0.1	0.1	0.1
	2.5	20.58	20.54	21.54	4.1	5.08	4.3	0.1	0.1	0.1
	3	21.21	20.56	22.34	4.1	5.08	4.3	0.1	0.1	0.1
Fig. 3b
	Time (h)	Control			Underdosing			Overdosing
	0	20.36	21.36	18.36	19.26	18.25	20.21	21.23	20.56	22.12
	0.5	21.23	22.31	17.65	13.62	10.36	12.6	8.12	7.25	8.36
	1	21.36	20.21	19.36	10.44	8.14	10.2	3.12	4.12	3.08
	1.5	24.32	20.32	20.44	8.69	7.1	8.14	2.01	2.01	2.22
	2	19.06	19.06	19.06	7.15	6.52	7.36	1.66	1.82	1.98
	3	20.74	18.36	18.96	6.54	6.44	7.25	1.23	1.71	1.84
	4	22.34	20.43	19.65	6.43	6.4	7.15	1.21	1.62	1.85
	5	21.54	20.45	17.87	6.43	6.4	7.12	1.15	1.6	1.77
	6	21.02	21.23	18.65	6.42	6.38	7.08	1.14	1.61	1.63
Fig. 3c
	Time (h)	Control (Sulfate)			Control (Sulfide)			Experiment (Sulfate)			Experiment (Sulfide)
	0	27.36	30.25	32.36	1.21	0.98	0.47	28.66	32.36	31.2	1.21	0.26	0.51
	3	14.32	13.21	16.54	13.21	16.32	11.58	13.26	18.21	11.63	3.62	1.56	4.15
	6	1.23	0.54	0.71	27.98	29.54	29.47	1.23	1.26	1.26	3.25	2.24	2.01
	10	0.54	0.46	0.12	28.14	31.26	28.21	0.56	0.41	0.85	2.56	1.54	1.69
	16	0.32	0.15	0.26	31.06	32.21	30.45	0.12	0.36	0.41	2.56	2.06	2.36
	20	0.36	0.32	0.18	28.63	32.36	31.52	0.84	0.52	0.63	3.21	2.26	1.847
	25	0.12	0.32	0.06	30.32	30.05	27.78	0.44	0.34	0.33	1.56	1.88	1.54
	30	0.32	0.44	0.32	28.23	27.76	30.76	0.19	0.72	0.29	1.89	2.02	1.23
Fig. 3d
			Initial pH			End pH
	Sewer	Control	7.14	7.21	7.15	7.16	7.18	7.2
		Underdosing	7.21	7.18	7.17	7.43	7.5	7.48
		Overdosing	7.22	7.2	7.16	7.52	7.54	7.56
	Bioreactor	Control	7.4	7.37	7.42	7.45	7.43	7.38
		Underdosing	7.42	7.46	7.42	7.68	7.74	7.73
		Overdosing	7.4	7.47	7.38	7.82	7.82	7.83

## Sheet: Fig.4
Fig. 4a
	Time (h)	Experiment (Sulfide)			Control (Sulfide)
	0	16.69	17.25	16.65	15.8	15.9	16.2
	0.25	8.25	9.21	9.47	15.7	16.4	16.3
	0.5	4.12	5.12	5.17	15.9	16.8	16.5
	0.75	4.02	5.03	4.83	16.2	16	16.1
	1	3.98	4.93	4.64	16.3	16.4	16.1
	1.5	3.96	4.86	4.55	16.1	16	16
	2	3.95	4.83	4.53	16	15.8	16.2
	2.5	3.95	4.82	4.52	16	16.3	16.3
	3	3.95	4.82	4.52	15.9	16.2	16.2
Fig. 4b
	Time (h)	Exp Sulfate (mg S/L)			Exp. Phosphate (mg P/L)			Control (P)			Control Sulfate (mg S/L)
	0	5.36	6.21	6.25	19.74	21.06	19.06	20.21	20.36	19.56	6.52	6.45	7.42
	0.5	11.23	12.36	12.14	15.14	16.58	16.02	20.15	20.52	19.58	12.23	11.05	12.28
	1	15.32	15.14	16.32	12.01	11.02	13.54	19.86	20.47	19.36	15.63	14.56	15.89
	1.5	16.6	16.21	16.98	10.48	7.25	10.58	19.63	20.32	20.15	16.25	16.03	16.54
	2	16.36	16.15	17.23	8.7	6.02	8.36	20.36	19.63	19.52	16.78	16.41	17.11
	3	16.87	16.69	17.14	7.02	5.8	6.14	20.41	21.2	19.86	17.02	16.85	17.23
	4	17.21	16.78	17.02	6	5.03	5.53	20.84	21.02	20.41	17.09	17.06	17.34
	5	17	17.02	16.25	5.24	4.66	5.48	19.52	21.04	20.56	17.42	17.11	17.02
	6	17.36	17.01	16.85	4.398	4.61	5.39	19.96	20.18	19.09	17.41	17.18	17.01
Fig. 4c
	Time (d)	Control (Sulfate)			Control (Sulfide)			Control H2S			Control H2S			Experiment (Sulfate)			Experiment (Sulfide)			Experiment H2S			Experiment H2S
	0	27.36	30.25	32.36	1.21	0.98	0.47	1.21	8.45	4.26	133.21	130.54	136.65	32.36	30.65	31.25	0.42	0.38	0.11	4.26	8.69	3.45	93.32	98.54	86.65
	3	14.32	13.21	16.54	13.21	16.32	11.58	815	401.21	702.3	138.65	131.32	139.65	18.26	14.36	14.98	1.65	2.74	2.99	264.21	185.3	149.6	98.65	102.22	93.34
	6	1.23	0.54	0.71	27.98	29.54	29.47	1104.32	847.36	964.32	150.54	145.67	148.32	0.56	0.14	0.33	2.25	2.24	2.01	147.6	52.36	87.14	108.54	109.65	97.89
	10	0.54	0.46	0.12	28.14	31.26	28.21	1214.36	954.3	1078.2	164.43	160.09	150.43	0.24	0.08	0.36	2.01	1.85	1.69	85.66	47.21	39.32	120.43	128.76	101.43
	16	0.32	0.15	0.26	31.06	32.21	30.45	989.56	1514.23	1247.2	168.65	161.32	169.65	0.07	0.15	0.36	1.45	2.21	1.64	101.23	56.32	121.41	128.54	132.32	117.45
	20	0.36	0.32	0.18	28.63	32.36	31.52	965.25	1545.36	1065.36	171.21	164.43	170.09	0.15	0.22	0.14	2.21	2.26	1.86	165.36	82.26	49.36	131.32	137.76	130.65
	25	0.12	0.32	0.06	30.32	30.05	27.78	1206.54	1134.67	1567.32	172.32	162.21	173.38	0.44	0.36	0.21	2.34	1.87	1.67	221.21	43.56	47.65	135.54	142.21	127.67
	30	0.32	0.44	0.32	28.23	27.76	30.76	1015.54	987.98	1316.65	170.07	166.67	172.29	0.21	0.11	0.16	2.09	1.67	1.69	34.43	56.6	49.09	134.43	136.89	132.46
Fig. 4d
		Settleability			Dewaterability
	Control	126	111	120	2.1	2,2	2.5
	Experiment	78.3	67.4	79.8	1.3	1.6	1.4

## Sheet: Fig.5
Fig. 5a
a sewer	Time (h)	Underdosing Control Sulfide			C-FeCO3 Underdosing Sulfide			E-FeCO3 Underdosing Sulfide			FeCl2 Underdosing Sulfide			FeCl3 Underdosing Sulfide
	0	30.32	29.58	31.25	29.53	30.652	31.265	27.19	28.63	27.98	28.93	29.84	27.87	28.25	27.79	26.87
	0.25	29.85	29.45	31.22	29.41	30.478	31.854	21.36	20.33	21.01	18.6254	18.99	18.04	21.36	20.66	19.98
	0.5	30.01	29.63	31.87	29.11	31.261	30.654	18.524	17.36	17.71	17.365	18.07	17.43	16.214	16.74	15.78
	0.75	30.23	28.78	30.52	28.97	29.854	30.854	16.625	16.01	16.93	17.265	17.64	17.25	14.678	15.89	15.43
	1	30.45	30.01	30.69	28.33	29.984	29.652	15.658	15.03	15.44	16.852	17.42	17.09	13.56	16.02	15.44
	1.5	29.58	30.56	31.26	28.12	30.365	29.841	15.541	15.25	15.54	16.658	17.23	17.03	13.76	15.06	15.37
	2	30.14	29.56	32.01	28.03	30.415	30.145	15.632	15.42	15.32	16.365	17.01	16.98	13.32	14.36	14.56
	2.5	30.36	28.78	30.12	28.12	30.265	31.025	15.125	15.69	15.36	16.254	17.39	16.66	13.06	14.3	14.77
	3	30.45	29.68	31.59	28.01	31.254	31.201	15.365	15.07	15.27	16.265	17	16.67	12.88	14.44	14.41
Fig. 5b
Sewer	Initial pH underdosing			End pH underdosing
Control	7.02	7.17	7.11	7.02	7.14	7.15
C-FeCO3	7.02	7.17	7.11	7.06	7.15	7.11
E-FeCO3	7.02	7.17	7.11	7.15	7.31	7.28
FeCl2	7.02	7.17	7.11	7.11	7.1	7.04
FeCl3	7.02	7.17	7.11	6.98	7.01	6.93
Fig. 5c
b bioreactor	Time (h)	Underdosing Control Phosphate			C FeCO3 Underdosing Phosphate			E FeCO3 Underdosing Phosphate			FeCl2 Underdosing Phosphate			FeCl3 Underdosing Phosphate
	0	20.36	21.36	19.56	20.4	22.21	21.33	19.26	18.25	20.21	20.05	21.74	21.23	21.12	21.8	22.44
	0.5	21.23	22.31	19.65	19.8	20.32	20.56	13.62	13.36	12.6	12.01	12.8	11.45	9.02	10.02	9.22
	1	21.36	20.21	19.36	18.5	18.52	20.12	10.44	9.14	10.2	7.22	8.52	9.98	7.06	7.01	6.78
	1.5	21.36	20.32	20.44	17.9	18.42	19.98	8.69	7.1	8.14	6.85	6.96	7.22	6.87	6.58	6.74
	2	20.06	20.56	19.06	17.5	18.44	19.54	7.15	6.52	7.36	6.52	7.16	7.21	6.73	6.32	6.22
	3	20.74	20.26	19.69	17.3	18.06	19.22	6.54	6.44	7.25	6.43	7.3	7.45	6.69	6.28	6.12
	4	20.45	20.43	19.65	17.02	18.23	18.54	6.43	6.4	7.15	6.36	7.04	6.87	6.69	6.22	6.23
	5	21.54	20.45	20.69	17.2	18.11	18.56	6.43	6.4	7.12	6.28	7.01	6.98	6.65	6.07	6.01
	6	21.02	21.23	20.65	16.9	18.09	17.55	6.42	6.38	7.08	6.21	6.36	7.01	6.61	6.02	6.12
Fig. 5d
Bioreactor	Initial pH underdosing			End pH underdosing
Control	7.14	7.21	7.15	7.22	7.24	7.14
C-FeCO3	7.14	7.21	7.15	7.22	7.28	7.18
E-FeCO3	7.14	7.21	7.15	7.31	7.38	7.36
FeCl2	7.14	7.21	7.15	7.15	7.15	7.1
FeCl3	7.14	7.21	7.15	7.01	7.1	7.13
Fig. 5e
c BMP	Time (d)	Control (Sulfide)			C FeCO3 (Sulfide)			E FeCO3 (Sulfide)			FeCl2 (Sulfide)			FeCl3 (Sulfide)
	0	0.23	0.44	0.38	0.23	0.44	0.38	0.23	0.44	0.38	0.23	0.44	0.38	0.23	0.44	0.38
	2	20.99	21.05	20.35	21.65	23.69	24.52	1.62	2.81	1.69	2.654	2.23	1.56	2.36	3.36	0.96
	4	29.96	30.54	32.02	30.15	29.96	29.96	3.22	2.98	2.91	1.695	2.145	1.74	2.54	3.21	1.23
	6	29.47	29.94	32.15	31.15	31.26	31.17	1.58	2.26	0.94	2.456	2.284	2.32	2.69	3.45	2.21
	8	30.32	29.63	32	29.89	30.48	32.36	2.36	1.85	1.26	1.854	2.145	2.14	3.66	1.41	2.33
	11	31.2	28.59	31.31	30.44	32.34	30.09	3.21	2.44	1.63	1.965	1.652	2.52	1.36	1.36	1.87
	14	30.08	30.65	31.85	29.96	29.96	29.97	1.85	1.36	1.74	1.475	1.985	1.85	1.25	2.21	1.95
	17	30.31	30.67	29.63	32.36	28.46	32.39	2.15	0.98	2.85	2.056	2.03	1.88	3.21	1.95	2.04
	20	29.36	31.13	30.58	31.27	31.19	29.99	1.69	1.84	1.44	2.415	2.27	1.76	2.25	2.69	2.03
Fig. 5f
	Time (d)	Control (H2S)			C FeCO3 (H2S)			E FeCO3 (H2S)			FeCl2 (H2S)			FeCl3 (H2S)
	0	0	0	0	0	0	0	0	0	0	0	0	0	0	0	0
	2	945	1202	1179	967	799	857	145	202	179	144	82	189	162	101	78
	4	1452	1362	1527	1269	1174	1414	85	62	69	203	162	227	58	95	106
	6	1319	1295	1517	1154	1089	1296	56	95	107	119	204	201	63	93	117
	8	1696	1517	1413	1239	1169	1289	96	57	103	69	207	134	107	102	107
	11	1258	1709	1409	1357	1365	1396	58	90	49	58	194	194	106	165	64
	14	1369	1265	1506	1406	1219	1219	69	65	56	147	69	142	114	145	79
	17	1517	1365	1218	1218	1462	1462	117	65	54	135	147	201	126	66	84
	20	1618	1517	1295	1398	1236	1445	108	117	95	164	152	194	108	106	108
Fig. 5g
	BMP	Initial pH			End pH
	Control	7.18	7.18	7.18	7.1	7.11	7.11
	C-FeCO3	7.18	7.18	7.18	7.12	7.11	7.1
	E-FeCO3	7.18	7.18	7.18	7.21	7.2	7.2
	FeCl2	7.18	7.18	7.18	7.05	7.06	7.05
	FeCl3	7.18	7.18	7.18	7.02	7.01	7.02
Fig. 5h		Settleability			Dewaterability
		161	173	170	2.19	2.02	2.03
		147	149	163	1.76	1.89	1.98
		100	115	101	0.88	0.93	0.99
		101	110	102	0.83	0.82	0.99
		80	86	86	0.69	0.78	0.8

## Sheet: Fig.7
			A1	A2	B1	B2
Fig. 7a	Gas	Fine particulate matter formation	-2.56654	-0.41818	1.54469	10.4031
		Global warming	-9.02393	-7.32912	1.2651	10.6224
		Stratospheric ozone depletion	-1.67462	-1.08303	1.80217	8.45673
Fig. 7b	Water	Freshwater ecotoxicity	0.025019	0.109365	0.207686	0.423173
		Freshwater eutrophication	0.063396	3.32862	-2.27047	-1.47134
		Marine ecotoxicity	0.026484	0.143767	0.277752	0.619922
		Marine eutrophication	-0.00023	0.201281	-0.14615	-0.08274
Fig. 7c	Ecosystems	Ozone formation, Terrestrial ecosystems	-3.54221	1.18911	1.49395	17.6378
		Terrestrial acidification	-8.08921	-0.85175	0.648546	19.1314
		Terrestrial ecotoxicity	-1.76152	-1.03879	51.4664	175.892
Fig. 7d	Human	Human carcinogenic toxicity	-0.00176	0.185202	-0.05149	0.150461
		Human non-carcinogenic toxicity	0.191719	2.69022	1.86166	7.33196
		Ozone formation, Human health	-3.33318	1.38645	1.23487	16.5776
		Ionising radiation	-46.8657	-50.1504	76.957	234.624
Fig. 7e	Resource	Fossil resource scarcity	-2.08875	-1.49225	0.563115	3.73584
		Land use	3.17815	6.85483	98.4202	396.347
		Mineral resource scarcity	0.148939	0.157488	1.61059	2.66648
		Water consumption	-0.08114	8.33121	-2.85765	4.12643

## Sheet: Supplementary Fig.2
Fig. S2a	Time (h)	ph			H2			CH4			CO2				Fig. S2b	Time (h)	Current			Voltage
	0	4.46	4.43	4.52	0	0	0	60.6	59.4	59.3	41.02	40.01	40.23			0	0	0	0	0	0	0
	1	7.69	7.75	7.81	65.36	69.25	69.14	25.36	28.6	29.54	2.36	5.21	3.4			1e-05	0.28	0.28	0.28	6.632	6.399	6.318
	2	8.5	8.5	8.5	75.41	73	70.12	26.21	28.41	23.25	0.23	0.14	0.33			0.05	0.28	0.28	0.28	6.654	6.318	6.399
	3	8.5	8.5	8.5	33.25	38.6	34	60.9	58.21	58.21	5.5	2.3	2.6			0.1	0.28	0.28	0.28	6.632	6.408	6.345
	4	8.5	8.5	8.5	36.69	38.14	34.01	58.21	60.4	59.32	4.58	4.69	4.87			0.15	0.28	0.28	0.28	6.621	6.336	6.426
	4.5	8.5	8.5	8.5	38.25	34.12	36.25	53.36	60.2	57.36	6.6	6.3	5.63			0.2	0.28	0.28	0.28	6.645	6.489	6.336
	5	8.5	8.5	8.5	35.36	35.36	38.32	55.21	59.36	59.21	6.8	6.89	5.12			0.25	0.28	0.28	0.28	6.645	6.327	6.489
	5.5	8.5	8.5	8.5	39.69	36.98	35.36	54.36	61.36	54.69	6.5	7.02	5.85			0.3	0.28	0.28	0.28	6.685	6.336	6.327
	6	8.5	8.5	8.5	36.45	43.26	32.69	55.32	61.01	61.32	6.4	5.41	5.29			0.35	0.28	0.28	0.28	6.698	6.489	6.336
																0.4	0.28	0.28	0.28	6.698	6.327	6.489
																0.45	0.28	0.28	0.28	6.521	6.426	6.327
																0.5	0.28	0.28	0.28	6.512	6.309	6.426
																0.55	0.28	0.28	0.28	6.687	6.318	6.309
																0.6	0.28	0.28	0.28	6.762	6.354	6.318
																0.65	0.28	0.28	0.28	6.796	6.336	6.354
																0.7	0.28	0.28	0.28	6.741	6.785	6.336
																0.75	0.28	0.28	0.28	6.78	6.79	6.489
																0.8	0.28	0.28	0.28	6.71	6.426	6.327
																0.85	0.28	0.28	0.28	6.75	6.309	6.426
																0.9	0.28	0.28	0.28	6.79	6.318	6.309
																0.95	0.28	0.28	0.28	6.79	6.309	6.318
																1	0.28	0.28	0.28	6.54	6.318	6.309
																1.05	0.28	0.28	0.28	6.75	6.354	6.318
																1.1	0.28	0.28	0.28	6.72	6.336	6.309
																1.15	0.28	0.28	0.28	6.76	6.489	6.318
																1.2	0.28	0.28	0.28	6.84	6.327	6.354
																1.25	0.28	0.28	0.28	6.84	6.489	6.336
																1.3	0.28	0.28	0.28	6.81	6.408	6.489
																1.35	0.28	0.28	0.28	6.75	6.525	6.327
																1.4	0.28	0.28	0.28	6.75	6.3	6.489
																1.45	0.28	0.28	0.28	6.75	6.507	6.408
																1.5	0.28	0.28	0.28	6.75	6.426	6.525
																1.55	0.28	0.28	0.28	6.75	6.336	6.3
																1.6	0.28	0.28	0.28	6.75	6.489	6.507
																1.65	0.28	0.28	0.28	6.75	6.327	6.336
																1.7	0.28	0.28	0.28	6.76	6.336	6.489
																1.75	0.28	0.28	0.28	6.76	6.489	6.327
																1.8	0.28	0.28	0.28	6.76	6.327	6.336
																1.85	0.28	0.28	0.28	6.73	6.309	6.489
																1.9	0.28	0.28	0.28	6.76	6.318	6.327
																1.95	0.28	0.28	0.28	6.76	6.354	6.426
																2	0.28	0.28	0.28	6.76	6.489	6.327
																2	0.331	0.36	0.368	7.23	7.18	7.18
																2.05	0.331	0.36	0.368	7.23	7.19	7.19
																2.1	0.331	0.36	0.368	7.23	7.16	7.16
																2.15	0.331	0.36	0.368	7.23	7.18	7.18
																2.2	0.331	0.36	0.368	7.23	7.19	7.19
																2.25	0.331	0.36	0.368	7.23	7.18	7.18
																2.3	0.331	0.36	0.368	7.23	7.19	7.19
																2.35	0.331	0.36	0.368	7.23	7.18	7.18
																2.4	0.331	0.36	0.368	7.23	7.18	7.18
																2.45	0.331	0.36	0.368	7.23	7.18	7.18
																2.5	0.331	0.36	0.368	7.23	7.18	7.18
																2.55	0.331	0.36	0.368	7.23	7.19	7.19
																2.6	0.331	0.36	0.368	7.24	7.19	7.19
																2.65	0.331	0.36	0.368	7.24	7.19	7.19
																2.7	0.331	0.36	0.368	7.24	7.19	7.19
																2.75	0.331	0.36	0.368	7.24	7.19	7.19
																2.8	0.331	0.36	0.368	7.24	7.2	7.2
																2.85	0.331	0.36	0.368	7.19	7.19	7.19
																2.9	0.331	0.36	0.368	7.25	7.19	7.19
																2.95	0.331	0.36	0.368	7.25	7.19	7.19
																3	0.331	0.36	0.368	7.26	7.19	7.19
																3.05	0.331	0.36	0.368	7.26	7.19	7.19
																3.1	0.331	0.36	0.368	7.26	7.19	7.19
																3.15	0.331	0.36	0.368	7.27	7.2	7.2
																3.2	0.331	0.36	0.368	7.27	7.2	7.2
																3.25	0.331	0.36	0.368	7.27	7.2	7.2
																3.3	0.331	0.36	0.368	7.27	7.2	7.2
																3.35	0.331	0.36	0.368	7.27	7.2	7.2
																3.4	0.331	0.36	0.368	7.27	7.2	7.2
																3.45	0.331	0.36	0.368	7.27	7.2	7.2
																3.5	0.331	0.36	0.368	7.27	7.21	7.21
																3.55	0.331	0.36	0.368	7.27	7.21	7.21
																3.6	0.331	0.36	0.368	7.27	7.21	7.21
																3.65	0.331	0.36	0.368	7.28	7.21	7.21
																3.7	0.331	0.36	0.368	7.28	7.21	7.21
																3.75	0.331	0.36	0.368	7.28	7.21	7.21
																3.8	0.331	0.36	0.368	7.28	7.21	7.21
																3.85	0.331	0.36	0.368	7.28	7.21	7.21
																3.9	0.331	0.36	0.368	7.28	7.21	7.21
																3.95	0.331	0.36	0.368	7.28	7.21	7.21
																4	0.331	0.36	0.368	7.28	7.22	7.22
																4.05	0.331	0.36	0.368	7.28	7.22	7.22
																4.1	0.331	0.36	0.368	7.28	7.22	7.22
																4.15	0.331	0.36	0.368	7.28	7.22	7.22
																4.2	0.331	0.36	0.368	7.28	7.22	7.22
																4.25	0.331	0.36	0.368	7.29	7.22	7.22
																4.3	0.331	0.36	0.368	7.29	7.22	7.22
																4.35	0.331	0.36	0.368	7.29	7.22	7.22
																4.4	0.331	0.36	0.368	7.29	7.23	7.23
																4.45	0.331	0.36	0.368	7.29	7.23	7.23
																4.5	0.331	0.36	0.368	7.29	7.23	7.23
																4.55	0.331	0.36	0.368	7.29	7.23	7.23
																4.6	0.331	0.36	0.368	7.29	7.23	7.23
																4.65	0.331	0.36	0.368	7.29	7.23	7.23
																4.7	0.331	0.36	0.368	7.29	7.23	7.23
																4.75	0.331	0.36	0.368	7.29	7.23	7.23
																4.8	0.331	0.36	0.368	7.3	7.24	7.24
																4.85	0.331	0.36	0.368	7.3	7.24	7.24
																4.9	0.331	0.36	0.368	7.3	7.24	7.24
																4.95	0.331	0.36	0.368	7.3	7.24	7.24
																5	0.331	0.36	0.368	7.3	7.24	7.24
																5.05	0.331	0.36	0.368	7.3	7.24	7.24
																5.1	0.331	0.36	0.368	7.3	7.24	7.24
																5.15	0.331	0.36	0.368	7.3	7.24	7.24
																5.2	0.331	0.36	0.368	7.3	7.24	7.24
																5.25	0.331	0.36	0.368	7.3	7.25	7.25
																5.3	0.331	0.36	0.368	7.3	7.25	7.25
																5.35	0.331	0.36	0.368	7.3	7.25	7.25
																5.4	0.331	0.36	0.368	7.31	7.25	7.25
																5.45	0.331	0.36	0.368	7.31	7.25	7.25
																5.5	0.331	0.36	0.368	7.31	7.25	7.25
																5.55	0.331	0.36	0.368	7.31	7.26	7.26
																5.6	0.331	0.36	0.368	7.31	7.26	7.26
																5.65	0.331	0.36	0.368	7.31	7.26	7.26
																5.7	0.331	0.36	0.368	7.31	7.26	7.26
																5.75	0.331	0.36	0.368	7.31	7.26	7.26
																5.8	0.331	0.36	0.368	7.31	7.26	7.26
																5.85	0.331	0.36	0.368	7.31	7.26	7.26
																5.9	0.331	0.36	0.368	7.31	7.26	7.26
																5.95	0.331	0.36	0.368	7.31	7.26	7.26
																6	0.331	0.36	0.368	7.31	7.27	7.27

## Sheet: Supplementary Fig.3
Fig. S3a											Fig. S3d
Time	H2			N2			CO2					Time (h)	Current			Voltage
0	0	0	0	58.5	60.1	63.6	41.1	40.3	38.6			0	0	0	0	0	0	0
1	42.4	37.2	41.7	46.6	52.9	44.2	12.7	11.5	15.9			1e-05	0.12	0.12	0.12	2.45	2.45	2.45
2	51	47.2	52.3	39.2	45.3	38.4	9.6	8	12.2			0.05	0.12	0.12	0.12	2.41	2.41	2.41
3	33.9	36.6	35.8	65.5	57.1	54.6	5.7	9.8	8.1			0.1	0.12	0.12	0.12	2.42	2.42	2.42
4	34.8	36.3	37.2	56.2	56.2	57.9	9.2	8.6	9.8			0.15	0.12	0.12	0.12	2.42	2.42	2.42
4.5	35	31.4	31.4	59.2	59.2	60.2	7.3	9.8	8.9			0.2	0.12	0.12	0.12	2.43	2.43	2.43
5	33.5	34.4	32.8	59.2	59.2	56.5	8.2	9	11.5			0.25	0.12	0.12	0.12	2.43	2.43	2.43
5.5	30.3	32.7	34.8	60.7	60.7	59.6	9.6	8.3	8.2			0.3	0.12	0.12	0.12	2.46	2.46	2.46
6	31.7	31.9	35.9	58.1	59.6	57.7	10.3	10.2	8.8			0.35	0.12	0.12	0.12	2.41	2.41	2.41
												0.4	0.12	0.12	0.12	2.42	2.42	2.42
Fig. S3b												0.45	0.12	0.12	0.12	2.45	2.45	2.45
Time	ph											0.5	0.12	0.12	0.12	2.45	2.45	2.45
0	4.53	4.61	4.48									0.55	0.12	0.12	0.12	2.46	2.46	2.46
1	7.23	7.18	7.38									0.6	0.12	0.12	0.12	2.47	2.47	2.47
2	7.5	7.5	7.5									0.65	0.12	0.12	0.12	2.43	2.43	2.43
3	7.5	7.5	7.5									0.7	0.12	0.12	0.12	2.43	2.43	2.43
4	7.5	7.5	7.5									0.75	0.12	0.12	0.12	2.41	2.41	2.41
4.5	7.5	7.5	7.5									0.8	0.12	0.12	0.12	2.45	2.45	2.45
5	7.5	7.5	7.5									0.85	0.12	0.12	0.12	2.46	2.46	2.46
5.5	7.5	7.5	7.5									0.9	0.12	0.12	0.12	2.41	2.41	2.41
6	7.5	7.5	7.5									0.95	0.12	0.12	0.12	2.45	2.45	2.45
												1	0.12	0.12	0.12	2.46	2.46	2.46
Fig. S3c												1.05	0.12	0.12	0.12	2.47	2.47	2.47
Time	Total iron											1.1	0.12	0.12	0.12	2.43	2.43	2.43
0												1.15	0.12	0.12	0.12	2.47	2.47	2.47
1												1.2	0.12	0.12	0.12	2.47	2.47	2.47
2	1.2	1.15	1.26									1.25	0.12	0.12	0.12	2.47	2.47	2.47
3	1.92	1.82	1.97									1.3	0.12	0.12	0.12	2.41	2.41	2.41
4	3.01	3.12	3.12									1.35	0.12	0.12	0.12	2.39	2.39	2.39
4.5												1.4	0.12	0.12	0.12	2.38	2.38	2.38
5	4.84	4.82	4.96									1.45	0.12	0.12	0.12	2.45	2.45	2.45
5.5												1.5	0.12	0.12	0.12	2.41	2.41	2.41
6	6.01	5.96	6.12									1.55	0.12	0.12	0.12	2.42	2.42	2.42
												1.6	0.12	0.12	0.12	2.45	2.45	2.45
												1.65	0.12	0.12	0.12	2.46	2.46	2.46
												1.7	0.12	0.12	0.12	2.47	2.47	2.47
												1.75	0.12	0.12	0.12	2.47	2.47	2.47
												1.8	0.12	0.12	0.12	2.47	2.47	2.47
												1.85	0.12	0.12	0.12	2.46	2.46	2.46
												1.9	0.12	0.12	0.12	2.46	2.46	2.46
												1.95	0.12	0.12	0.12	2.45	2.45	2.45
												2	0.12	0.12	0.12	2.47	2.47	2.47
												2	0.269	0.253	0.275	5.95	5.95	5.95
												2.05	0.269	0.253	0.275	5.95	5.95	5.95
												2.1	0.269	0.253	0.275	5.9	5.9	5.9
												2.15	0.269	0.253	0.275	6.01	6.01	6.01
												2.2	0.269	0.253	0.275	6.02	6.02	6.02
												2.25	0.269	0.253	0.275	5.96	5.96	5.96
												2.3	0.269	0.253	0.275	5.96	5.96	5.96
												2.35	0.269	0.253	0.275	5.96	5.96	5.96
												2.4	0.269	0.253	0.275	5.96	5.96	5.96
												2.45	0.269	0.253	0.275	5.95	5.95	5.95
												2.5	0.269	0.253	0.275	5.96	5.96	5.96
												2.55	0.269	0.253	0.275	5.96	5.96	5.96
												2.6	0.269	0.253	0.275	5.94	5.94	5.94
												2.65	0.269	0.253	0.275	5.97	5.97	5.97
												2.7	0.269	0.253	0.275	5.97	5.97	5.97
												2.75	0.269	0.253	0.275	6.01	6.01	6.01
												2.8	0.269	0.253	0.275	6	6	6
												2.85	0.269	0.253	0.275	6	6	6
												2.9	0.269	0.253	0.275	6.01	6.01	6.01
												2.95	0.269	0.253	0.275	5.98	5.98	5.98
												3	0.269	0.253	0.275	5.98	5.98	5.98
												3.05	0.269	0.253	0.275	5.99	5.99	5.99
												3.1	0.269	0.253	0.275	5.98	5.98	5.98
												3.15	0.269	0.253	0.275	6.02	6.02	6.02
												3.2	0.269	0.253	0.275	6.03	6.03	6.03
												3.25	0.269	0.253	0.275	6.01	6.01	6.01
												3.3	0.269	0.253	0.275	6.02	6.02	6.02
												3.35	0.269	0.253	0.275	6.02	6.02	6.02
												3.4	0.269	0.253	0.275	6.02	6.02	6.02
												3.45	0.269	0.253	0.275	6.03	6.03	6.03
												3.5	0.269	0.253	0.275	6.03	6.03	6.03
												3.55	0.269	0.253	0.275	6.03	6.03	6.03
												3.6	0.269	0.253	0.275	6.03	6.03	6.03
												3.65	0.269	0.253	0.275	6.03	6.03	6.03
												3.7	0.269	0.253	0.275	6.04	6.04	6.04
												3.75	0.269	0.253	0.275	6.04	6.04	6.04
												3.8	0.269	0.253	0.275	6.04	6.04	6.04
												3.85	0.269	0.253	0.275	6.04	6.04	6.04
												3.9	0.269	0.253	0.275	6.04	6.04	6.04
												3.95	0.269	0.253	0.275	6.04	6.04	6.04
												4	0.269	0.253	0.275	6.04	6.04	6.04
												4.05	0.269	0.253	0.275	6.03	6.03	6.03
												4.1	0.269	0.253	0.275	6.03	6.03	6.03
												4.15	0.269	0.253	0.275	6.03	6.03	6.03
												4.2	0.269	0.253	0.275	6.02	6.02	6.02
												4.25	0.269	0.253	0.275	6.02	6.02	6.02
												4.3	0.269	0.253	0.275	6.02	6.02	6.02
												4.35	0.269	0.253	0.275	6.03	6.03	6.03
												4.4	0.269	0.253	0.275	6.03	6.03	6.03
												4.45	0.269	0.253	0.275	6.03	6.03	6.03
												4.5	0.269	0.253	0.275	6.04	6.04	6.04
												4.55	0.269	0.253	0.275	6.04	6.04	6.04
												4.6	0.269	0.253	0.275	6.05	6.05	6.05
												4.65	0.269	0.253	0.275	6.05	6.05	6.05
												4.7	0.269	0.253	0.275	6.06	6.06	6.06
												4.75	0.269	0.253	0.275	6.05	6.05	6.05
												4.8	0.269	0.253	0.275	6.05	6.05	6.05
												4.85	0.269	0.253	0.275	6.05	6.05	6.05
												4.9	0.269	0.253	0.275	6.06	6.06	6.06
												4.95	0.269	0.253	0.275	6.06	6.06	6.06
												5	0.269	0.253	0.275	6.06	6.06	6.06
												5.05	0.269	0.253	0.275	6.06	6.06	6.06
												5.1	0.269	0.253	0.275	6.05	6.05	6.05
												5.15	0.269	0.253	0.275	6.07	6.07	6.07
												5.2	0.269	0.253	0.275	6.07	6.07	6.07
												5.25	0.269	0.253	0.275	6.07	6.07	6.07
												5.3	0.269	0.253	0.275	6.08	6.08	6.08
												5.35	0.269	0.253	0.275	6.07	6.07	6.07
												5.4	0.269	0.253	0.275	6.07	6.07	6.07
												5.45	0.269	0.253	0.275	6.05	6.05	6.05
												5.5	0.269	0.253	0.275	6.06	6.06	6.06
												5.55	0.269	0.253	0.275	6.06	6.06	6.06
												5.6	0.269	0.253	0.275	6.07	6.07	6.07
												5.65	0.269	0.253	0.275	6.07	6.07	6.07
												5.7	0.269	0.253	0.275	6.07	6.07	6.07
												5.75	0.269	0.253	0.275	6.06	6.06	6.06
												5.8	0.269	0.253	0.275	6.06	6.06	6.06
												5.85	0.269	0.253	0.275	6.06	6.06	6.06
												5.9	0.269	0.253	0.275	6.08	6.08	6.08
												5.95	0.269	0.253	0.275	6.08	6.08	6.08
												6	0.269	0.253	0.275	6.08	6.08	6.08

## Sheet: Supplementary Fig.4
Fig. S4a											Fig. S4d
Time	H2			N2			CO2					Time (h)	Current			Voltage
0	0	0	0	60.3	60.6	59.2	40.3	39.6	41.2			0	0	0	0	0	0	0
1	57.7	67.3	70.7	39.2	28.6	26.7	2.9	4.3	1.9			1e-05	0.24	0.24	0.24	5.86	5.86	5.86
2	67.3	70.7	76.3	32.9	30.1	24.7	0	0	0			0.05	0.24	0.24	0.24	5.86	5.86	5.86
3	35.9	35.9	37.1	56.1	57	58.8	8.6	7.2	4.4			0.1	0.24	0.24	0.24	5.86	5.86	5.86
4	32.5	37.4	36	63.3	60	60	7.8	5.8	6			0.15	0.24	0.24	0.24	5.85	5.85	5.85
4.5	33.7	38.2	38.1	62	57.1	56.9	8	6.5	6.5			0.2	0.24	0.24	0.24	5.84	5.84	5.84
5	36.1	35.9	34.7	57.8	58	59.2	7.1	6.8	6			0.25	0.24	0.24	0.24	5.84	5.84	5.84
5.5	33.7	34.8	33.7	61.3	60.3	61.1	7.5	5.8	6.3			0.3	0.24	0.24	0.24	5.86	5.86	5.86
6	35.4	33.7	34.1	60.2	61.8	59.8	7.9	5.7	6.3			0.35	0.24	0.24	0.24	5.84	5.84	5.84
												0.4	0.24	0.24	0.24	5.86	5.86	5.86
Fig. S4b												0.45	0.24	0.24	0.24	5.84	5.84	5.84
Time	ph											0.5	0.24	0.24	0.24	5.86	5.86	5.86
0	4.53	4.61	4.48									0.55	0.24	0.24	0.24	5.86	5.86	5.86
1	7.68	7.51	7.72									0.6	0.24	0.24	0.24	5.86	5.86	5.86
2	8	8	8									0.65	0.24	0.24	0.24	5.87	5.87	5.87
3	8	8	8									0.7	0.24	0.24	0.24	5.87	5.87	5.87
4	8	8	8									0.75	0.24	0.24	0.24	5.87	5.87	5.87
4.5	8	8	8									0.8	0.24	0.24	0.24	5.87	5.87	5.87
5	8	8	8									0.85	0.24	0.24	0.24	5.87	5.87	5.87
5.5	8	8	8									0.9	0.24	0.24	0.24	5.88	5.88	5.88
6	8	8	8									0.95	0.24	0.24	0.24	5.88	5.88	5.88
												1	0.24	0.24	0.24	5.88	5.88	5.88
Fig. S4c												1.05	0.24	0.24	0.24	5.88	5.88	5.88
Time	Total iron											1.1	0.24	0.24	0.24	5.88	5.88	5.88
0												1.15	0.24	0.24	0.24	5.88	5.88	5.88
1												1.2	0.24	0.24	0.24	5.89	5.89	5.89
2	2.3	2.1	2.5									1.25	0.24	0.24	0.24	5.87	5.87	5.87
3	3.8	3.9	3.9									1.3	0.24	0.24	0.24	5.88	5.88	5.88
4	5.1	5.2	5									1.35	0.24	0.24	0.24	5.88	5.88	5.88
4.5												1.4	0.24	0.24	0.24	5.89	5.89	5.89
5	6.6	6.4	6.8									1.45	0.24	0.24	0.24	5.89	5.89	5.89
5.5												1.5	0.24	0.24	0.24	5.89	5.89	5.89
6	8	7.6	8.1									1.55	0.24	0.24	0.24	5.89	5.89	5.89
												1.6	0.24	0.24	0.24	5.89	5.89	5.89
												1.65	0.24	0.24	0.24	5.9	5.9	5.9
												1.7	0.24	0.24	0.24	5.89	5.89	5.89
												1.75	0.24	0.24	0.24	5.88	5.88	5.88
												1.8	0.24	0.24	0.24	5.88	5.88	5.88
												1.85	0.24	0.24	0.24	5.9	5.9	5.9
												1.9	0.24	0.24	0.24	5.9	5.9	5.9
												1.95	0.24	0.24	0.24	5.9	5.9	5.9
												2	0.24	0.24	0.24	5.9	5.9	5.9
												2	0.293	0.301	0.308	6.76	6.76	6.76
												2.05	0.293	0.301	0.308	6.76	6.76	6.76
												2.1	0.293	0.301	0.308	6.76	6.76	6.76
												2.15	0.293	0.301	0.308	6.76	6.76	6.76
												2.2	0.293	0.301	0.308	6.77	6.77	6.77
												2.25	0.293	0.301	0.308	6.77	6.77	6.77
												2.3	0.293	0.301	0.308	6.77	6.77	6.77
												2.35	0.293	0.301	0.308	6.77	6.77	6.77
												2.4	0.293	0.301	0.308	6.77	6.77	6.77
												2.45	0.293	0.301	0.308	6.77	6.77	6.77
												2.5	0.293	0.301	0.308	6.77	6.77	6.77
												2.55	0.293	0.301	0.308	6.78	6.78	6.78
												2.6	0.293	0.301	0.308	6.78	6.78	6.78
												2.65	0.293	0.301	0.308	6.78	6.78	6.78
												2.7	0.293	0.301	0.308	6.78	6.78	6.78
												2.75	0.293	0.301	0.308	6.78	6.78	6.78
												2.8	0.293	0.301	0.308	6.78	6.78	6.78
												2.85	0.293	0.301	0.308	6.78	6.78	6.78
												2.9	0.293	0.301	0.308	6.78	6.78	6.78
												2.95	0.293	0.301	0.308	6.78	6.78	6.78
												3	0.293	0.301	0.308	6.78	6.78	6.78
												3.05	0.293	0.301	0.308	6.78	6.78	6.78
												3.1	0.293	0.301	0.308	6.79	6.79	6.79
												3.15	0.293	0.301	0.308	6.79	6.79	6.79
												3.2	0.293	0.301	0.308	6.79	6.79	6.79
												3.25	0.293	0.301	0.308	6.79	6.79	6.79
												3.3	0.293	0.301	0.308	6.79	6.79	6.79
												3.35	0.293	0.301	0.308	6.79	6.79	6.79
												3.4	0.293	0.301	0.308	6.79	6.79	6.79
												3.45	0.293	0.301	0.308	6.79	6.79	6.79
												3.5	0.293	0.301	0.308	6.79	6.79	6.79
												3.55	0.293	0.301	0.308	6.79	6.79	6.79
												3.6	0.293	0.301	0.308	6.79	6.79	6.79
												3.65	0.293	0.301	0.308	6.79	6.79	6.79
												3.7	0.293	0.301	0.308	6.79	6.79	6.79
												3.75	0.293	0.301	0.308	6.79	6.79	6.79
												3.8	0.293	0.301	0.308	6.8	6.8	6.8
												3.85	0.293	0.301	0.308	6.8	6.8	6.8
												3.9	0.293	0.301	0.308	6.8	6.8	6.8
												3.95	0.293	0.301	0.308	6.8	6.8	6.8
												4	0.293	0.301	0.308	6.8	6.8	6.8
												4.05	0.293	0.301	0.308	6.8	6.8	6.8
												4.1	0.293	0.301	0.308	6.8	6.8	6.8
												4.15	0.293	0.301	0.308	6.8	6.8	6.8
												4.2	0.293	0.301	0.308	6.8	6.8	6.8
												4.25	0.293	0.301	0.308	6.8	6.8	6.8
												4.3	0.293	0.301	0.308	6.8	6.8	6.8
												4.35	0.293	0.301	0.308	6.8	6.8	6.8
												4.4	0.293	0.301	0.308	6.8	6.8	6.8
												4.45	0.293	0.301	0.308	6.8	6.8	6.8
												4.5	0.293	0.301	0.308	6.8	6.8	6.8
												4.55	0.293	0.301	0.308	6.8	6.8	6.8
												4.6	0.293	0.301	0.308	6.8	6.8	6.8
												4.65	0.293	0.301	0.308	6.81	6.81	6.81
												4.7	0.293	0.301	0.308	6.81	6.81	6.81
												4.75	0.293	0.301	0.308	6.81	6.81	6.81
												4.8	0.293	0.301	0.308	6.81	6.81	6.81
												4.85	0.293	0.301	0.308	6.81	6.81	6.81
												4.9	0.293	0.301	0.308	6.81	6.81	6.81
												4.95	0.293	0.301	0.308	6.81	6.81	6.81
												5	0.293	0.301	0.308	6.81	6.81	6.81
												5.05	0.293	0.301	0.308	6.81	6.81	6.81
												5.1	0.293	0.301	0.308	6.81	6.81	6.81
												5.15	0.293	0.301	0.308	6.81	6.81	6.81
												5.2	0.293	0.301	0.308	6.81	6.81	6.81
												5.25	0.293	0.301	0.308	6.81	6.81	6.81
												5.3	0.293	0.301	0.308	6.82	6.82	6.82
												5.35	0.293	0.301	0.308	6.82	6.82	6.82
												5.4	0.293	0.301	0.308	6.82	6.82	6.82
												5.45	0.293	0.301	0.308	6.82	6.82	6.82
												5.5	0.293	0.301	0.308	6.83	6.83	6.83
												5.55	0.293	0.301	0.308	6.83	6.83	6.83
												5.6	0.293	0.301	0.308	6.83	6.83	6.83
												5.65	0.293	0.301	0.308	6.84	6.84	6.84
												5.7	0.293	0.301	0.308	6.84	6.84	6.84
												5.75	0.293	0.301	0.308	6.84	6.84	6.84
												5.8	0.293	0.301	0.308	6.85	6.85	6.85
												5.85	0.293	0.301	0.308	6.85	6.85	6.85
												5.9	0.293	0.301	0.308	6.85	6.85	6.85
												5.95	0.293	0.301	0.308	6.86	6.86	6.86
												6	0.293	0.301	0.308	6.86	6.86	6.86

## Sheet: Supplementary Fig.5
Fig. S5a											Fig. S5d
Time	H2			N2			CO2					Time (h)	Current			Voltage
0	0	0	0	60.3	60.6	59.2	40.3	39.6	41.2			0	0	0	0	0	0	0
1	69.1	67.3	70.7	31.4	28.6	26.7	3.3	4.3	1.9			1e-05	0.28	0.28	0.28	6.534	6.399	6.318
2	74.7	70.7	76.3	27.2	30.1	24.7	0	0	0			0.05	0.28	0.28	0.28	6.489	6.318	6.399
3	32.4	35.9	37.1	60.2	57	58.8	7.5	7.2	4.4			0.1	0.28	0.28	0.28	6.435	6.408	6.345
4	36	37.4	36	60	60	60	6.2	5.8	6			0.15	0.28	0.28	0.28	6.435	6.336	6.426
4.5	35.9	38.2	38.1	56.5	57.1	56.9	7.2	6.3	6.2			0.2	0.28	0.28	0.28	6.3	6.489	6.336
5	34.7	35.9	34.7	61.8	58	59.2	5.4	5.8	6			0.25	0.28	0.28	0.28	6.327	6.327	6.489
5.5	32.3	34.8	33.7	59.5	60.3	61.1	5.8	5.8	5.3			0.3	0.28	0.28	0.28	6.336	6.336	6.327
6	35.7	33.7	34.1	60.7	61.8	59.8	5.4	5.7	5.3			0.35	0.28	0.28	0.28	6.327	6.489	6.336
												0.4	0.28	0.28	0.28	6.444	6.327	6.489
Fig. S5b												0.45	0.28	0.28	0.28	6.327	6.426	6.327
Time	ph											0.5	0.28	0.28	0.28	6.336	6.309	6.426
0	4.53	4.61	4.48									0.55	0.28	0.28	0.28	6.309	6.318	6.309
1	7.98	8.02	8.11									0.6	0.28	0.28	0.28	6.327	6.354	6.318
2	8.5	8.5	8.5									0.65	0.28	0.28	0.28	6.336	6.336	6.354
3	8.5	8.5	8.5									0.7	0.28	0.28	0.28	6.309	6.489	6.336
4	8.5	8.5	8.5									0.75	0.28	0.28	0.28	6.345	6.327	6.489
4.5	8.5	8.5	8.5									0.8	0.28	0.28	0.28	6.372	6.426	6.327
5	8.5	8.5	8.5									0.85	0.28	0.28	0.28	6.354	6.309	6.426
5.5	8.5	8.5	8.5									0.9	0.28	0.28	0.28	6.39	6.318	6.309
6	8.5	8.5	8.5									0.95	0.28	0.28	0.28	6.372	6.309	6.318
												1	0.28	0.28	0.28	6.399	6.318	6.309
Fig. S5c												1.05	0.28	0.28	0.28	6.399	6.354	6.318
Time	Total iron											1.1	0.28	0.28	0.28	6.408	6.336	6.309
0												1.15	0.28	0.28	0.28	6.417	6.489	6.318
1												1.2	0.28	0.28	0.28	6.417	6.327	6.354
2	2.6	2.9	2.8									1.25	0.28	0.28	0.28	6.426	6.489	6.336
3	4	3.8	3.7									1.3	0.28	0.28	0.28	6.426	6.408	6.489
4	5.1	5.2	5									1.35	0.28	0.28	0.28	6.435	6.525	6.327
4.5												1.4	0.28	0.28	0.28	6.462	6.3	6.489
5	6.5	6.5	6.5									1.45	0.28	0.28	0.28	6.462	6.507	6.408
5.5												1.5	0.28	0.28	0.28	6.444	6.426	6.525
6	8.8	8.5	8.6									1.55	0.28	0.28	0.28	6.444	6.336	6.3
												1.6	0.28	0.28	0.28	6.453	6.489	6.507
												1.65	0.28	0.28	0.28	6.453	6.327	6.336
												1.7	0.28	0.28	0.28	6.462	6.336	6.489
												1.75	0.28	0.28	0.28	6.489	6.489	6.327
												1.8	0.28	0.28	0.28	6.453	6.327	6.336
												1.85	0.28	0.28	0.28	6.435	6.309	6.489
												1.9	0.28	0.28	0.28	6.462	6.318	6.327
												1.95	0.28	0.28	0.28	6.471	6.354	6.426
												2	0.28	0.28	0.28	6.489	6.489	6.327
												2	0.32	0.318	0.338	7.18	7.18	7.18
												2.05	0.32	0.318	0.338	7.19	7.19	7.19
												2.1	0.32	0.318	0.338	7.16	7.16	7.16
												2.15	0.32	0.318	0.338	7.18	7.18	7.18
												2.2	0.32	0.318	0.338	7.19	7.19	7.19
												2.25	0.32	0.318	0.338	7.18	7.18	7.18
												2.3	0.32	0.318	0.338	7.19	7.19	7.19
												2.35	0.32	0.318	0.338	7.18	7.18	7.18
												2.4	0.32	0.318	0.338	7.18	7.18	7.18
												2.45	0.32	0.318	0.338	7.18	7.18	7.18
												2.5	0.32	0.318	0.338	7.18	7.18	7.18
												2.55	0.32	0.318	0.338	7.19	7.19	7.19
												2.6	0.32	0.318	0.338	7.19	7.19	7.19
												2.65	0.32	0.318	0.338	7.19	7.19	7.19
												2.7	0.32	0.318	0.338	7.19	7.19	7.19
												2.75	0.32	0.318	0.338	7.19	7.19	7.19
												2.8	0.32	0.318	0.338	7.2	7.2	7.2
												2.85	0.32	0.318	0.338	7.19	7.19	7.19
												2.9	0.32	0.318	0.338	7.19	7.19	7.19
												2.95	0.32	0.318	0.338	7.19	7.19	7.19
												3	0.32	0.318	0.338	7.19	7.19	7.19
												3.05	0.32	0.318	0.338	7.19	7.19	7.19
												3.1	0.32	0.318	0.338	7.19	7.19	7.19
												3.15	0.32	0.318	0.338	7.2	7.2	7.2
												3.2	0.32	0.318	0.338	7.2	7.2	7.2
												3.25	0.32	0.318	0.338	7.2	7.2	7.2
												3.3	0.32	0.318	0.338	7.2	7.2	7.2
												3.35	0.32	0.318	0.338	7.2	7.2	7.2
												3.4	0.32	0.318	0.338	7.2	7.2	7.2
												3.45	0.32	0.318	0.338	7.2	7.2	7.2
												3.5	0.32	0.318	0.338	7.21	7.21	7.21
												3.55	0.32	0.318	0.338	7.21	7.21	7.21
												3.6	0.32	0.318	0.338	7.21	7.21	7.21
												3.65	0.32	0.318	0.338	7.21	7.21	7.21
												3.7	0.32	0.318	0.338	7.21	7.21	7.21
												3.75	0.32	0.318	0.338	7.21	7.21	7.21
												3.8	0.32	0.318	0.338	7.21	7.21	7.21
												3.85	0.32	0.318	0.338	7.21	7.21	7.21
												3.9	0.32	0.318	0.338	7.21	7.21	7.21
												3.95	0.32	0.318	0.338	7.21	7.21	7.21
												4	0.32	0.318	0.338	7.22	7.22	7.22
												4.05	0.32	0.318	0.338	7.22	7.22	7.22
												4.1	0.32	0.318	0.338	7.22	7.22	7.22
												4.15	0.32	0.318	0.338	7.22	7.22	7.22
												4.2	0.32	0.318	0.338	7.22	7.22	7.22
												4.25	0.32	0.318	0.338	7.22	7.22	7.22
												4.3	0.32	0.318	0.338	7.22	7.22	7.22
												4.35	0.32	0.318	0.338	7.22	7.22	7.22
												4.4	0.32	0.318	0.338	7.23	7.23	7.23
												4.45	0.32	0.318	0.338	7.23	7.23	7.23
												4.5	0.32	0.318	0.338	7.23	7.23	7.23
												4.55	0.32	0.318	0.338	7.23	7.23	7.23
												4.6	0.32	0.318	0.338	7.23	7.23	7.23
												4.65	0.32	0.318	0.338	7.23	7.23	7.23
												4.7	0.32	0.318	0.338	7.23	7.23	7.23
												4.75	0.32	0.318	0.338	7.23	7.23	7.23
												4.8	0.32	0.318	0.338	7.24	7.24	7.24
												4.85	0.32	0.318	0.338	7.24	7.24	7.24
												4.9	0.32	0.318	0.338	7.24	7.24	7.24
												4.95	0.32	0.318	0.338	7.24	7.24	7.24
												5	0.32	0.318	0.338	7.24	7.24	7.24
												5.05	0.32	0.318	0.338	7.24	7.24	7.24
												5.1	0.32	0.318	0.338	7.24	7.24	7.24
												5.15	0.32	0.318	0.338	7.24	7.24	7.24
												5.2	0.32	0.318	0.338	7.24	7.24	7.24
												5.25	0.32	0.318	0.338	7.25	7.25	7.25
												5.3	0.32	0.318	0.338	7.25	7.25	7.25
												5.35	0.32	0.318	0.338	7.25	7.25	7.25
												5.4	0.32	0.318	0.338	7.25	7.25	7.25
												5.45	0.32	0.318	0.338	7.25	7.25	7.25
												5.5	0.32	0.318	0.338	7.25	7.25	7.25
												5.55	0.32	0.318	0.338	7.26	7.26	7.26
												5.6	0.32	0.318	0.338	7.26	7.26	7.26
												5.65	0.32	0.318	0.338	7.26	7.26	7.26
												5.7	0.32	0.318	0.338	7.26	7.26	7.26
												5.75	0.32	0.318	0.338	7.26	7.26	7.26
												5.8	0.32	0.318	0.338	7.26	7.26	7.26
												5.85	0.32	0.318	0.338	7.26	7.26	7.26
												5.9	0.32	0.318	0.338	7.26	7.26	7.26
												5.95	0.32	0.318	0.338	7.26	7.26	7.26
												6	0.32	0.318	0.338	7.27	7.27	7.27

[truncated: 11 more sheets: Supplementary Fig.6, Supplementary Fig.7, Supplementary Fig.8, Supplementary Fig.9, Supplementary Fig.10, Supplementary Fig.11, Supplementary Fig.12, Supplementary Fig.13, Supplementary Fig.14, Supplementary Fig.15, Supplementary Fig.17]
